# Supplementary material for: MDMX Regulates Transcriptional Activity of p53 and FOXO Proteins to Stimulate Proliferation of Melanoma Cells
Source: Cancers (Basel). 2022 Sep 15;14(18):4482. doi: 10.3390/cancers14184482 (PMC9496676; doi:10.3390/cancers14184482)
Supplement: Supplementary file 1 [file cancers-14-04482-s001.zip]

Archive with 3 entries (3 files):
- Supplementary figures.pdf
- Supplementary file S1.pdf
- Supplementary Tables.xlsx
