# Supplementary material for: MDMX Regulates Transcriptional Activity of p53 and FOXO Proteins to Stimulate Proliferation of Melanoma Cells
Source: Cancers (Basel). 2022 Sep 15;14(18):4482. doi: 10.3390/cancers14184482 (PMC9496676; doi:10.3390/cancers14184482)
Supplement: Supplementary file 1 [file cancers-14-04482-s001.zip › Supplementary Tables.xlsx]

## Sheet: Table S1
	Name	shRNA target sequence
	i-shCtrl	5'- GAATCTTGTTACATCAGCT
	i-shMDMX#1	5'- GTGCAGAGGAAAGTTCCAC
	i-shMDMX#2	5'- GAATCTCTTGAAGCCATGT
	i-shMDMX#3	5'- CAGTCCTTCAGCTATTTCAT
	i-shMDMX#4	5'- AGTCAAGACCAACTGAAGC
	shCtrl	5'- GAATCTTGTTACATCAGCT
	shp53	5'- GACTCCAGTGGTAATCTAC
	i-shLuc= i-shCtrl	5'- CGCTGAGTACTTCGAAATGTC
	i-shF1F3	5'- GTGCCCTACTTCAAGGAT
	qPCR Primers
	Primer name	Sequence Forward	Sequence Reverse
	CYFIP2	5'- CAGCCCAACCGAGTAGAGAT	5'-CTTCACCTCGCTGCAGAAC
	PTCHD4	5'- TATTTTGCTCCAGGCTGAGG	5'-ATGGCTCTGGCTGACTTGAC
	PIK3IP1	5'-TGGTGATCATCATTGCCATC	5'-GCTGCATCTCCCTCTCACAT
	CDKN1A	5'-AGCAGAGGAAGACCATGTGGA	5'-AATCTGTCATGCTGGTCTGCC
	EXO1	5'-AAGCGGGAATTGTGCAAG	5'-TGAATACATCCCCAAGCTGTC
	KIF23	5'-TGCTGCCATGAAGTCAGCGAGAG	5'-CCAGTGGGCGCACCCTACAG
	MXD4	5'-GAGCTGAACTCCCTGCTGAT	5'-TTTTCTCCCTGGCGAAGTC
	MCM10	5'-TCTTATTTGGAGAAGTTCACAAAGC	5'-AGGTCAAGAGCTTCACCCATAA
	MAD2L1	5'-AAGTGGTGAGGTCCTGGAAA	5'-TTCCAACAGTGGCAGAAATG
	MDM2	5'-ACGCACGCCACTTTTTCTCT	5'-TCCGAAGCTGGAATCTGTGAG
	ZMAT3	5'-GATGCCTCCTTCAGTTCCCC	5'-GCTCTGAGGATTCCGAGAATGA
	PDCD4	5'-GGTGGGCCAGTTTATTGCTA	5'-GCACGGTAGCCTTATCCAGA
	PNRC1	5'-CGCATTTGAAGAAATCAGCA	5'-CATCAGCTCCCTGTTTTGGT
	RFX5	5'-GAAACGGTCCTTCAGTTCCA	5'-TGCATGTTCGTCCTCTTCAG
	RFX7	5'-ACCAAGTCAATGGCAGCTCT	5'-TCTTCTGGATTTTCCGTTGC
	CENPF	5'-CTCTCCCGTCAACAGCGTTC	5'-GTTGTGCATATTCTTGGCTTGC
	EXO1	5'-AAGCGGGAATTGTGCAAG	5'-TGAATACATCCCCAAGCTGTC
	RPS11	5'-CGGGAGCTTCTCCTTGCC	5'-AAGCAGCCGACCATCTTTCA
	TBP	5'-CACGAACCACGGCACTGATT	5'-TTTTCTTGCTGCCAGTCTGGAC
	CAPNS1	5'-ATGGTTTTGGCATTGACACATG	5'-GCTTGCCTGTGGTGTCGC
	SRPR	5'-CATTGCTTTTGCACGTAACCAA	5'-ATTGTCTTGCATGCGGCC

## Sheet: Table S2
Gene ID	log2Fold Change	iRegulon transcription factor motive	iRegulon transcription factor motive	Literature/ TargetgeneReg.org
PTCHD4	1.91617			TP53
PIK3IP1	1.59475	FOX		RFX7
CYFIP2	1.57668	FOX	TP53
ACTA2	1.56634			TP53
CDKN1A	1.47788	FOX	TP53
EDA2R	1.47248	FOX		TP53
MIR34A	1.45258			TP53
C10orf10=DEPP1	1.35338	FOX
BTG2	1.35231			TP53
TSPAN11	1.34139	FOX	TP53
PTGER4	1.22556	FOX	TP53
C10orf54=VSIR	1.14329	FOX	TP53	TP53
ZMAT3	1.13216	FOX	TP53	TP53
MXD4	1.09487	FOX	TP53	RFX7
FAM212B = INKA2	1.09424			TP53
COL16A1	1.07599	FOX	TP53	TP53
CCDC18-AS1	1.07337			TP53
PLN	1.04704	FOX
FOXN3-AS1	1.04676			TP53
DDIT4	1.04496	FOX	TP53	RFX7
TP53INP1	1.03647	FOX		TP53 RFX7
TCP11L2	1.017	FOX	TP53
TXNIP	1.00849	FOX
MYO15B	0.999197
DENND2A	0.99695	FOX
PNRC1	0.993816	FOX		RFX7
MIR100HG	0.98152
DHX58	0.975952
SORBS2	0.969012	FOX	TP53
ADAM19	0.95465	FOX
ADAMTS6	0.949779	FOX	TP53
COL24A1	0.949619	FOX
TAP1	0.946666
ERBB4	0.943318	FOX
YPEL2	0.939324	FOX	TP53
FOXP2	0.938374	FOX	TP53
GAPDHP33	0.930731
RPS27L	0.928646	FOX	TP53
ARRDC3	0.927797	FOX	TP53
CASP4	0.925868
EFNA1	0.925587	FOX	TP53
AP1G2	0.92426	FOX	TP53
IL1RAPL1	0.924187	FOX
TP53TG1	0.924007
PDGFC	0.919302	FOX
RASGRF2	0.915417	FOX
FILIP1	0.91121	FOX	TP53
FZD4	0.905535	FOX	TP53
SULF2	0.903471	FOX	TP53
TM7SF2	0.898369
SYTL2	0.898367	FOX
CFAP70	0.898021
L1CAM	0.894061
PHLDA3	0.892769	FOX	TP53
CFI	0.890492
LINC00518	0.886566
PLSCR4	0.882714	FOX
CTSO	0.875379	FOX
PPP1R9A	0.874953	FOX
S100B	0.869244
FEZ1	0.867932	FOX
NINJ1	0.86153	FOX	TP53
CDC42EP5	0.86122	FOX	TP53
P2RX6	0.856201
BTBD19	0.855502
JMY	0.853716	FOX
WDR66	0.853264
ADAMTS10	0.853168	FOX
LTBP4	0.851553	FOX
EPAS1	0.848762
GMPR	0.84544	FOX
KCNIP4-IT1	0.84473
ITGB8	0.844618	FOX
KLHL30	0.842738	FOX
ALDH3B1	0.84244	FOX	TP53
DNASE1L1	0.841747
DRAM1	0.836952
FDXR	0.836787	FOX
JUN	0.835952	FOX
SATB1	0.835661	FOX	TP53
OPRL1	0.835082	FOX
DMD	0.827785	FOX	TP53
LACC1	0.826786
ABCA9	0.825424	FOX
RPS6KA2	0.824482	FOX
FSIP2	0.822431
FN1	0.821622
ABCA1	0.820961	FOX
RIMS2	0.818073	FOX	TP53
HSPB7	0.814744	FOX
C15orf52	0.814387		TP53
PLA2G4C	0.810882
PLK3	0.810544	FOX
MAML3	0.809332	FOX	TP53
ZNF630	0.806744
SFRP4	0.804547
PRSS23	0.802667	FOX	TP53
TSC22D1	0.801846	FOX
BBC3	0.799298	FOX	TP53
SESN1	0.79879	FOX	TP53
RND3	0.79849	FOX
MCF2L	0.79558	FOX	TP53
PCDHGA12	0.795251
SATB1-AS1	0.792662
SEMA3B	0.7914	FOX	TP53
ICAM5	0.78664
SLC4A3	0.783784		TP53
MDM2	0.7818	FOX	TP53
March2	0.781701
ADAMTS13	0.781115	FOX
GADD45A	0.779394	FOX	TP53
ARSG	0.777931	FOX	TP53
C1RL	0.777471
PSMG3-AS1	0.777272
CALCOCO1	0.775882
KLF9	0.775124	FOX
ZNF610	0.77064	FOX
FAM214A	0.769832
KIF26B	0.769023	FOX
C1orf101	0.767899	FOX
LRRTM4	0.763928	FOX
ICA1	0.761153	FOX	TP53
GPR155	0.759551	FOX	TP53
RAB7B	0.759202
CUBN	0.756402	FOX
FHDC1	0.752929	FOX	TP53
DDB2	0.752728		TP53
LINC00346	0.752521
DOCK8	0.752277
JAG1	0.750188	FOX	TP53
ZRANB2-AS2	0.749414
SEMA6C	0.749294	FOX	TP53
ZNF536	0.749084	FOX
FBXO32	0.748164	FOX	TP53
FAM43A	0.745365	FOX
KLHL7-AS1	0.744442
ACER2	0.74097		TP53
ETFBKMT	0.7409
CD226	0.740718	FOX	TP53
PCDHA9	0.739405
DCLK1	0.73861	FOX
VPS37D	0.738148		TP53
DOK6	0.737372	FOX	TP53
EPHA2	0.735248		TP53
NPAS3	0.733694	FOX
RHOJ	0.733111	FOX	TP53
LCA5L	0.730509	FOX
PBX1	0.730156	FOX
C1S	0.727787
CA8	0.727441	FOX
ITGAX	0.725776
PARD3B	0.725136	FOX	TP53
PBXIP1	0.724734	FOX
CNTN1	0.724486	FOX	TP53
NDRG1	0.722772	FOX
ASTN2	0.720778	FOX	TP53
HTR2B	0.720653	FOX	TP53
PLD1	0.719259	FOX	TP53
LRRC37A3	0.718819	FOX
PLK2	0.718672		TP53
LAMA4	0.717162	FOX
PQLC3	0.716568
ITGA3	0.713453	FOX	TP53
COL4A5	0.712636	FOX
GDPD1	0.711235
SV2B	0.709776
FAM227A	0.708287
C1orf116	0.708211	FOX	TP53
RCAN2	0.707826	FOX
EHHADH	0.707333	FOX	TP53
ZNF528	0.707148
FAP	0.707139	FOX	TP53
CRIM1	0.706055	FOX	TP53
LIMA1	0.704088	FOX	TP53
IGFBP7	0.700959	FOX	TP53
RRM2B	0.700203	FOX	TP53

## Sheet: Table S3
Gene	AVG 2log fold change	iRegulon transcription factor motive
CEP128	-1.5426
LMNB1	-0.934886	E2F4	SIN3A
KIF14	-0.925227	E2F4	SIN3A
HLX	-0.921637	E2F4
IDH1	-0.903835	E2F4	SIN3A
DTL	-0.880537	E2F4	SIN3A
ANP32E	-0.872468	E2F4	SIN3A
KIF4B	-0.871786
HAS2	-0.870211	E2F4
MTFR2	-0.867402
SCML1	-0.865691	E2F4
AURKB	-0.862323	E2F4	SIN3A
CENPI	-0.846986	E2F4	SIN3A
DCLRE1A	-0.845064	E2F4	SIN3A
MDM4	-0.831973	E2F4
CDC25A	-0.82534		SIN3A
AUNIP	-0.822122
SKA3	-0.813114	E2F4	SIN3A
SPAG5	-0.802775		SIN3A
KIF23	-0.795203		SIN3A
SUV39H1	-0.791562	E2F4	SIN3A
CHAF1A	-0.791118	E2F4	SIN3A
ERCC6L	-0.786221	E2F4	SIN3A
BRCA1	-0.784296	E2F4	SIN3A
MCM7	-0.778368	E2F4	SIN3A
MAD2L1	-0.778218		SIN3A
MCM10	-0.77561	E2F4	SIN3A
NUF2	-0.774355	E2F4	SIN3A
WDR62	-0.772089	E2F4	SIN3A
NMRK2	-0.770617
PBK	-0.768298	E2F4	SIN3A
MCM3	-0.768262		SIN3A
WDR76	-0.765674	E2F4	SIN3A
SASS6	-0.76119	E2F4	SIN3A
GSG2	-0.76047		SIN3A
CHAF1B	-0.755815	E2F4
ZNF114	-0.753441
CLSPN	-0.752175	E2F4	SIN3A
FKBP5	-0.750836	E2F4	SIN3A
MCM4	-0.750581	E2F4	SIN3A
SKA1	-0.749533		SIN3A
SKA2	-0.749426	E2F4	SIN3A
GTSE1	-0.748159		SIN3A
DBF4	-0.744886		SIN3A
SMC4	-0.744428	E2F4	SIN3A
KIF4A	-0.735099	E2F4	SIN3A
SGO1	-0.73238
CCNB1	-0.732182		SIN3A
RBM47	-0.730295	E2F4	SIN3A
PSMC3IP	-0.730223	E2F4	SIN3A
HIST1H2AM	-0.727668	E2F4	SIN3A
PRR5L	-0.720115	E2F4	SIN3A
MIS18A	-0.719786
E2F8	-0.719582	E2F4	SIN3A
DEPDC1B	-0.718274	E2F4	SIN3A
ERI1	-0.716677	E2F4	SIN3A
SLC43A3	-0.716377	E2F4
ATAD5	-0.713653	E2F4	SIN3A
CDT1	-0.713196	E2F4	SIN3A
MCM5	-0.712172	E2F4	SIN3A
HIST1H1E	-0.711864	E2F4	SIN3A
SFXN1	-0.711205	E2F4
C1orf112	-0.709377	E2F4	SIN3A
INCENP	-0.709138	E2F4	SIN3A
RACGAP1	-0.706552	E2F4	SIN3A
TRAIP	-0.706105	E2F4	SIN3A
DBF4B	-0.704988		SIN3A
CEP72	-0.703801
GINS2	-0.703477	E2F4
ORC6	-0.702073	E2F4	SIN3A

## Sheet: Table S4
Up-regulated genes top 5 GO biological processes
Up-regulated genes top 5 GO biological processes
pathway ID	pathway description	count in gene set	false discovery rate
GO:0007155	cell adhesion	24	0.000647
GO:0010942	positive regulation of cell death	19	0.000647
GO:0043068	positive regulation of programmed cell death	18	0.000647
GO:0043065	positive regulation of apoptotic process	17	0.0023
GO:0042981	regulation of apoptotic process	27	0.0048
Down-regulated genes top 5 GO biological processes
Down-regulated genes top 5 GO biological processes
pathway ID	pathway description	count in gene set	false discovery rate
GO:0007049	cell cycle	44	2.24e-32
GO:0000278	mitotic cell cycle	36	5.08e-29
GO:1903047	mitotic cell cycle process	34	6.14e-28
GO:0022402	cell cycle process	37	2.68e-27
GO:0007067	mitotic nuclear division	22	1.77e-19
